# Supplementary material for: Carbon-Coated Iron Oxide Nanoparticles Promote Reductive Stress-Mediated Cytotoxic Autophagy in Drug-Induced Senescent Breast Cancer Cells
Source: ACS Appl Mater Interfaces. 2024 Mar 14;16(12):15457–78. doi: 10.1021/acsami.3c17418 (PMC10982943; doi:10.1021/acsami.3c17418)
Supplement: Supplementary file 1 — am3c17418_si_001.zip [file am3c17418_si_001.zip]

Archive with 2 entries (2 files):
- Supporting Information/Supporting Information.docx
- Supporting Information/Supporting Information.xlsx
