# Supplementary material for: Carbon-Coated Iron Oxide Nanoparticles Promote Reductive Stress-Mediated Cytotoxic Autophagy in Drug-Induced Senescent Breast Cancer Cells
Source: ACS Appl Mater Interfaces. 2024 Mar 14;16(12):15457–78. doi: 10.1021/acsami.3c17418 (PMC10982943; doi:10.1021/acsami.3c17418)
Supplement: Supplementary file 1 — am3c17418_si_001.zip [file am3c17418_si_001.zip › Supporting Information/Supporting Information.xlsx]

## Sheet: Table S1
Table S1. List of mutated gene set in eight breast cancer cell lines used in this study presented on Figure (cell cycle) with the use of Kobas standalone software
BT-20	HCC1500	Hs 578T	MCF-7	MDA-MB-175-VII	MDA-MB-231	MDA-MB-468	SK-BR-3
NUP88	ATM	TP53	OIP5	XPO1	PLK3	CNOT3	TP53
CDKN2C	PPP1CC	CDC25B	TUBGCP4	CLSPN	TP53	ARID3A	TNKS1BP1
BRCA2	RBL2	POLE	SMC3	EXO1	CENPJ	CNOT1	AURKA
TUBGCP3	BLZF1	POLD3	MSH5	CENPC	CENPJ	RBP3	CCNA1
TP53	PRKCB	DBF4	NCAPD3	RFC2	RBL1	TP53	BUB1B
PSMD8	PDS5A	CDS1	POLD1	ANAPC1	ALMS1	NUP88	CCNA1
NSD2	RSF1	ABL1	NBN	NEK2	DYNC1I1	AAAS	PSMA6
MND1	MCM10	SYNE2	LYN	NUMA1	SMC2	BRCA2	PSMD2
MLH1	POLE2	CDS1	KIF2B	SUN2	HAUS3	TP53	E2F2
POLD1	PPP2R5C	ABL1	SYCP2	PDS5A	TPR	NUP85	CLASP1
CSNK1D	MAPRE1	TNKS1BP1	TUBGCP6	ANAPC1	NCAPD3	CLASP1	MSH5
SUN2	NUP205	TP53	SYCP1	CLSPN	MZT2A	RAD21	PDS5A
RB1	TPR	TNKS1BP1	SMAD3	NEK2	RBL1	CDC27	AKAP9
KNL1	ZBTB17	HRAS	TNKS1BP1	POU4F1	PSMC3	CENPF	CDK11B
DYNC1H1	RBL2	PRKAA1	KIF2B	CEL	RANBP2	CEP131	PSMD2
APC2	PPP2R5C	DIS3L2	PIWIL4	UHRF2	SYNE2	PPP2R1B	SYNE1
SYNE1		CDC25B	ZFP42	NUMA1	PRKDC	SMC4	CNTRL
MYBL2		DBF4	SLC26A8	E4F1	TP53	BLM	CEP78
NUP205		BRSK2	TUBGCP6	CEL	PSMC3	CEP63	PHF20
SYCP1		HRAS	HTT	DCTN1	KIF14	CEP76	CEP78
RB1		LILRB1	FOSL1	SCG2	HAUS3	ALMS1	AURKA
APC2		PARD3B	PROX1	SCG2	ECD	PPP2R2D	TNKS1BP1
NUP205			PTPN3	LILRB1	DDIAS	CNTRL	PPP1R12B
NSD2			NUDT15	CDCA2	ASCL1	UIMC1	NES
TP53			TSPYL2	RB1CC1	IQGAP1	RAD21	AKAP9
FOXO3			LILRB1	UHRF2	EIF4G2	CNTRL	PRCC
PSMD8			PPM1G	CHTF18	MTBP	CDC27	TICRR
HACE1			USP29	EPB41	ZFHX3	DCTN1	BUB1B
TAF1			PHF8	E4F1	ZBTB49	PSD	MAGI2
NEK1			NBN	TRIM35	TPR	KAT14	HINFP
BIRC6			MX2	WNT9A	CLTCL1	DNM2	TP53
HMCN1			UBA3	TARDBP	KIF15	GEM	GAS2L1
CCNT2			DACT1	AFAP1L2	PBRM1	DCTN1	STRADA
KRT18			USH1C	DHCR24	MKI67	SETDB2	BRINP1
E4F1			DNM2		KCTD11	FEZ1	SLC25A33
DNMT3A			LMLN		SENP5	CCNF	CIT
DYNC1H1					MARK4	DAB2IP	ALOX15B
RARA					GAK	BRD4	SEM1
TBX3					ZNF703	RBP3	BCR
APBB1					MS4A3	PUM1	NOP53
PTPRC					NF2	CDKL2	STAT5B
LILRB1					ZNF318	PTEN	LSM11
TAF1					FBXO43	TEP1	HTT
NANOGP8					SLC9A3R1	ATAD5	CDK11B
E4F1					PLK3	UBD	BOLL
TUBGCP3					DDX3X	LILRB1	CCAR1
PTPN6					ASCL1	SIPA1	KLHL9
FOXE3					LILRB1	BRD4	HINFP
BRCA2						NOTCH1
DDX3X						THBS1
						NABP1
						BRCA2
						NEDD9
						DAB2IP
						MAPK7
						PRPF40A
						YTHDC2

## Sheet: Table S2
Table S2. List of mutated gene set in eight breast cancer cell lines used in this study presented on Figure (stress) with the use of Kobas standalone software
BT-20	HCC1500	Hs 578T	MCF-7	MDA-MB-175-VII	MDA-MB-231	MDA-MB-468	SK-BR-3
NUP88	HSPA12A	DBF4	SMAD3	CLSPN	TPR	TP53	ABCA6
CDKN2C	ATM	EPAS1	PLXNA4	RFC2	RANBP2	ACTG1	SREBF1
TP53	TPR	TP53	KEAP1	ATF4	PLXNA4	MAP3K5	TP53
PSMD8	NUP205	MEF2C	SQSTM1	PLXNA4	TP53	SDC4	UBN1
SOD1	PECAM1	TP53	PIK3CA	EP400	DYNC1I1	PLAT	CCNA1
RB1	PIK3CD	ASS1	TNIK	ANAPC1	GPX6	MAPK7	E2F2
DYNC1H1	PIK3R2	PIK3R1	CBX8	DCTN1	PSMC3	ACTB	CCNA1
APC2	TNIK	PRKAA1	NBN	UFL1	ITGA2B	CALML4	PSMD2
LIMD1	MCM10	EEF2K	NBN	ATF4	TP53	CDH5	CYBB
NUP205	ATM	MEF2C	S100A10	UBQLN1	LIMA1	HIF3A	AKT1S1
FOXO3	TNIK	ABL1	NELL1	TARDBP	MST1R	NUP88	PSMA6
PPARGC1A	PPP1R15B	CCDC88A	SMAD3	ROCK1	MYH7	AAAS	ID1
PIK3CA	PIK3R2	LIMK1	PRG3	ASAP3	SEPTIN7	CBX4	UBN1
THBD	WFS1	WNT11	MKKS	SLC2A4	CREB3	CDC27	EEF2K
KDR	FUT8	PPM1F	TNIK	TAOK3	LRRK2	NUP85	E2F2
RB1	NBR1	STAU1	LRRC8A	PPP1R9A	CHD5	RBP3	AKT1S1
TP53	HFM1	BRSK2	PRRC2C	DHCR24	KRAS	DCTN1	TP53
DDX3X	HNRNPK	HRAS	BRPF1		DDX3X	MAP3K5	FERMT2
SERPINB6	PITX3	EPAS1	ARHGEF18		MYH7	NUP85	MST1R
DYNC1H1	BAK1	ASS1	LIAS		REST	ATXN3	MYH7B
PPP1R9A	OXSR1	HYOU1	ERCC6		ALMS1	TP53	NEBL
ARAP1		PIK3R1	MYLK		FAM171A1	PTEN	NMI
DDX3X		STAU1	KEAP1		AR	TEP1	DUOX1
PPARGC1A		ABL1			PLK3	MAPK7	DGKK
SOD1					NR0B1	DAB2IP	ALS2
ROCK2					TJP1	ALMS1	MELTF
MAPK8IP2					FANCC	TRIP6	TMEFF2
NRK					STC2	CORO1B	CLASP1
PTPN1					NF2	LCP1	BAG6
NXF1					SEC16A	XIRP1	ALOX5
ALS2						SESN2	MAP3K6
MELTF						DGKK	TMEM161A
SYNPO2						STK25	GPR65
						PNKP	DDX25
						HMOX2	SEC16A
						PPP1R15B
						THBS1
						MEAK7
						SH3PXD2B
						SDC4
						STK25
						FHDC1
						PRRC2C
						PRRC2C
						PUM1
						CLASP1
						TMEM161A

## Sheet: Table S3
Table S3. List of mutated gene set in eight breast cancer cell lines used in this study presented on Figure (autophagy) with the use of Kobas standalone software
BT-20	HCC1500	Hs 578T	MCF-7	MDA-MB-175-VII	MDA-MB-231	MDA-MB-468	SK-BR-3
PIK3CA	PIK3CD	PRKAA1	PIK3CA	RB1CC1	VPS37A	TEP1	AKT1S1
EIF4G3	ATG14	HRAS	RAB7B	IRS2	ULK2	PTEN	UVRAG
RASIP1	PIK3R2	PIK3R1	IRS1	RB1CC1	ULK2	IGF1R	LAMP1
LEPR	ATG14	ABL1	STX17	UBQLN1	KRAS	DEPTOR	UBAP1
PDGFD	ATM	IRF8	DAPK1	NSFL1C	HERC1	SNAP29	UBAP1
DDX3X	TNIK	TP53	SQSTM1	LIX1	EIF4G2	TOMM7	UVRAG
KDR	OXSR1	EPG5	ULK3	ULK3	KIF25	ERBB2	MYO3A
BLK	TRPM7	EEF2K	ERBB4	VPS13A	EIF4G3	CAMK4	ULK3
SYNPO2	FLG	CDS1	WNK2	UBQLN1	WNK2	SIK2	EEF2K
PTPRC	CAD	FLT1	TNIK	STAM2	PDGFRA	DDR2	STK17B
FOXO3	RAB19	TICAM1	MAP3K13	NEK2	MAP3K9	MAP3K12	PASK
MEFV	TCIRG1	EEF2K	LYN	FLG	LRRK2	PASK	RIPK3
PIK3CA	NBR1	TNKS1BP1	MAP3K21	TAOK3	CTSA	STK25	AURKA
ACER2	PPP2R5C	ABL1	HTATIP2	MARK3	VPS39	MAP3K13	KIT
SOGA1	ATM	TICAM1	TNKS1BP1	UFL1	TP53	INSRR	BCR
KDR	PAFAH1B2		NBN	ROCK1	TRIM65	CLK1	TYRO3
MAP3K13	NAMPT		VPS18	GPSM1	SOGA3	FLT4	TRIM5
TAF1	TRIML2		WDFY4		DDX3X	FLG	TP53
KDR			SQSTM1		WDR81	TP53	VPS11
PPARGC1A			VPS18		TNK2	ITGB4	ULK3
SBF2			EPHA7		PACS2	TOLLIP	VIPAS39
TP53			PRKG2			TECPR1	AATK
SYNPO2			PIK3CA			TECPR2	STYK1
MEFV			CASP3			RGS19	EEF2K
			ATP6V0A2			SMCR8	RAB5A
			KEAP1			PLEKHM1	DHRSX
			TCIRG1			WDFY4	SREBF1
			STX17			FYCO1	TNKS1BP1
			TRIM13			PRKG2	USP30
			LYN			MARK3	ADRA1D
			TCIRG1			KLHL22	PACS2
						FOXK2	CAPNS1
						FOXK1	VPS11
						TREM2
						SYK
						SRMS
						FEZ1
						PIP4K2A
						SNAP29
						PIP4K2A
						SMCR8
						PIKFYVE
						PCSK2
						SESN2
						USP30
						SH3BP4
